# Supplementary material for: Electrospun Fibers of Biocompatible and Biodegradable Polyesters, Poly(Ethylene Oxide) and Beeswax with Anti-Bacterial and Anti-Fungal Activities
Source: Materials (Basel). 2023 Jul 7;16(13):4882. doi: 10.3390/ma16134882 (PMC10343633; doi:10.3390/ma16134882)
Supplement: Supplementary file 1 [file materials-16-04882-s001.zip]

Archive with 1 entries (1 files):
- materials-2480589-supplementary.pdf
